# Supplementary material for: Summary of taxonomy changes ratified by the International Committee on Taxonomy of Viruses from the Plant Viruses Subcommittee, 2025
Source: J Gen Virol. 2025 Jul 25;106(7):002114. doi: 10.1099/jgv.0.002114 (PMC12451643; doi:10.1099/jgv.0.002114)
Supplement: Supplementary Material 1. [file jgv-106-02114-s001.xlsx]

## Sheet: csvfile
2024.001P	Table 1	Operation	Rank	New taxon name	Virus name	Exemplar
2024.001P	Table 1	New taxon	Species	Emaravirus clematis	Clematis yellow mottle-associated virus	RNA1: OP807964; RNA2: OP807965; RNA3a: OP807966; RNA3b: OP807967; RNA4: OP807968
2024.002P	Table 2	Operation	Rank	New taxon name	Virus name	Exemplar
2024.002P	Table 2	New taxon	Species	Allexivirus rehmanniae	Rehmannia allexivirus	PP097219
2024.002P	Table 2	New taxon	Species	Botrexvirus unosclerotiniae	Sclerotinia sclerotiorum alphaflexivirus 1	ON993219
2024.002P	Table 2	New taxon	Species	Botrexvirus duosclerotiniae	Sclerotinia sclerotiorum alphaflexivirus 2	OQ865609
2024.002P	Table 2	New taxon	Species	Potexvirus ecsadenii	Adenium obesum virus X	OR039325
2024.002P	Table 2	New taxon	Species	Potexvirus chaenostomae	Chaenostoma potexvirus	OL979628
2024.002P	Table 2	New taxon	Species	Potexvirus ecshibisci	Hibiscus virus X	PP115950
2024.002P	Table 2	New taxon	Species	Potexvirus ecscaricae	papaya virus X	MN265368
2024.003P	Table 3	Operation	Rank	New taxon name	Virus name	Exemplar
2024.003P	Table 3	New taxon	Species	Orthotospovirus eustomae	lisianthus necrotic ringspot virus	MF469045; MF469046; MF469047
2024.003P	Table 3	New taxon	Species	Orthotospovirus fatsiae	Fatsia japonica ringspot-associated virus	LC626335; LC626336; LC626337
2024.004P	Table 4	Operation	Rank	New taxon name	Virus name	Exemplar
2024.004P	Table 4	New taxon	Species	Olpivirus lactucae	Lactuca big vein associated phlebovirus	RNA1: OR610326; RNA2: OR610327; RNA3: OR610328; RNA4: OR610329
2024.005P	Table 5	Operation	Rank	New taxon name	Virus name	Exemplar
2024.005P	Table 5	New taxon	Species	Badnavirus fatsiae	Fatsia badnavirus 1	OM540428
2024.005P	Table 5	New taxon	Species	Badnavirus tetainflatheobromae	cacao swollen shoot Ghana T virus	MN179342
2024.005P	Table 5	New taxon	Species	Badnavirus ziziphi	jujube badnavirus WS	OL739567
2024.006P	Table 6	Operation	Rank	New taxon name	Virus name	Exemplar
2024.006P	Table 6	New taxon	Species	Higrevirus amurense	Phellodendron-associated higre-like virus	RNA1: OP324809; RNA2: OP324810; RNA3: OP324811
2024.006P	Table 6	New taxon	Species	Higrevirus pistaciae	pistachio virus X	RNA1: MT334620; RNA2: MT334619; RNA3: MT334618
2024.006P	Table 6	New taxon	Species	Cilevirus pistaciae	pistachio virus Y	RNA1: MT362606; RNA2: MT362605
2024.007P	Table 7	Operation	Rank	New taxon name	Virus name	Exemplar
2024.007P	Table 7	New taxon	Species	Capulavirus trifolii	Trifolium virus 1	MW698813
2024.008P	Table 8	Operation	Rank	New taxon name	Virus name	Exemplar
2024.008P	Table 8	New taxon	Species	Citlodavirus apijamaicaense	apiscitlodal virus	PP467584
2024.008P	Table 8	New taxon	Species	Citlodavirus myricae	Myrica rubra citlodavirus 1	OP374189
2024.009P	Table 9	Operation	Rank	New taxon name	Virus name	Exemplar
2024.009P	Table 9	New taxon	Species	Mastrevirus urochloareunionense	Urochloa decumbens associated virus	OQ451139
2024.009P	Table 9	New taxon	Species	Mastrevirus nomiae	nomiamastrel virus	PP467585
2024.009P	Table 9	New taxon	Species	Mastrevirus brachypodiumprimi	Brachypodium phoenicoides associated virus 1	OR596402
2024.009P	Table 9	New taxon	Species	Mastrevirus bothriochloae	Bothriochloa barbinodis associated virus	OR596403
2024.009P	Table 9	New taxon	Species	Mastrevirus brachypodiumsecundi	Brachypodium phoenicoides associated virus 2	OR596405
2024.010P	Table 10	Operation	Rank	New taxon name	Virus name	Exemplar
2024.010P	Table 10	New taxon	Species	Begomovirus chuxiongense	tomato leaf curl Chuxiong virus	OR543988
2024.010P	Table 10	New taxon	Species	Begomovirus solanumaureusreti	tomato golden net virus	MT214095
2024.010P	Table 10	New taxon	Species	Begomovirus solanumflavusreti	tomato yellow net virus	MT214096
2024.010P	Table 10	New taxon	Species	Begomovirus whitaniae	Withania leaf curl virus	OP617239
2024.010P	Table 10	New taxon	Species	Begomovirus cajani	Cajanus scarabaeoides yellow mosaic virus	OM397101; OM397102
2024.010P	Table 10	New taxon	Species	Begomovirus hortuscrotoni	garden croton enation leaf curl virus	MW816855; MW816857
2024.010P	Table 10	New taxon	Species	Begomovirus jatrophagunturense	Jatropha leaf curl Guntur virus	MZ217773
2024.010P	Table 10	New taxon	Species	Begomovirus hyptidis	Hyptis golden mosaic virus	ON073795; ON073796
2024.010P	Table 10	New taxon	Species	Begomovirus galii	Galium leaf distortion virus	OL689630
2024.010P	Table 10	New taxon	Species	Begomovirus myanmarense	tobacco curly shoot Myanmar virus	MK920410
2024.010P	Table 10	New taxon	Species	Begomovirus caboniensis	Cnidoscolus mild mosaic virus	MZ465527; MZ465585
2024.010P	Table 10	New taxon	Species	Begomovirus pyrenacanthae	Pyrenacantha yellow mosaic virus	MZ390982; MZ390984
2024.010P	Table 10	New taxon	Species	Begomovirus puerense	tobacco leaf curl Puer virus	MZ465370
2024.010P	Table 10	New taxon	Species	Begomovirus solanumdistorsionis	tomato mottle leaf distortion virus	MW561191; MW650837
2024.010P	Table 10	New taxon	Species	Begomovirus alceacrispi	hollyhock vein yellowing virus	LK028571
2024.010P	Table 10	New taxon	Species	Begomovirus muntiflavi	Muntingia yellow spot virus	MW032664; MW032665
2024.010P	Table 10	New taxon	Species	Begomovirus flavintervenae	tomato interveinal yellowing virus	MW057360
2024.010P	Table 10	New taxon	Species	Begomovirus sidaflavitessellati	Sida yellow mosaic Gujarat virus	KX513859
2024.011P	Table 11	Operation	Rank	New taxon name	Virus name	Exemplar
2024.011P	Table 11	New taxon	Species	Ilarvirus ApNMV	apple necrotic mosaic virus	LC108993; LC108994; LC108995
2024.011P	Table 11	New taxon	Species	Ilarvirus BabIV1	babaco ilarvirus 1	OQ256238; OQ256239; OQ256240
2024.011P	Table 11	New taxon	Species	Ilarvirus TIV1	tomato ilarvirus 1	OL472057; OL472058; OL472059
2024.011P	Table 11	New taxon	Species	Ilarvirus ToNSV	tomato necrotic spot virus	MH780154; MH780155; MH780156
2024.012P	Table 12	Operation	Rank	New taxon name	Virus name	Exemplar
2024.012P	Table 12	New taxon	Species	Potyvirus aconiti	Aconitum virus 2	MZ389235
2024.012P	Table 12	New taxon	Species	Potyvirus puerariae	kudzu chlorotic ring blotch virus	OQ148665
2024.012P	Table 12	New taxon	Species	Potyvirus alilii	lily virus A	OR879085
2024.012P	Table 12	New taxon	Species	Potyvirus parisflavitessellati	Paris yunnanensis mosaic chlorotic virus	ON871824
2024.012P	Table 12	New taxon	Species	Potyvirus catharanthiflavitessellati	periwinkle mild yellow mosaic virus	PP382205
2024.012P	Table 12	New taxon	Species	Potyvirus polygonatimaculae	Polygonatum kingianum mottle virus	ON428226
2024.012P	Table 12	New taxon	Species	Potyvirus crocitessellati	saffron yellow mosaic virus	OK632024
2024.012P	Table 12	New taxon	Species	Potyvirus galanthi	snowdrop virus Y	OP871788
2024.012P	Table 12	New taxon	Genus	Phragmivirus
2024.012P	Table 12	New taxon	Species	Phragmivirus phragmii	common reed chlorotic stripe virus	KY612317
2024.012P	Table 12	New taxon	Species	Phragmivirus spartinae	Spartina mottle virus	MN788417
2024.013P	Table 13	Operation	Rank	New taxon name	Virus name	Exemplar
2024.013P	Table 13	New taxon	Genus	Mersevirus
2024.013P	Table 13	New taxon	Species	Mersevirus boehmeriae	Boehmeria nivea secovirus	BK061322; BK061323
2024.013P	Table 13	New taxon	Species	Mersevirus jujubae	jujube-associated virus 1	MT375548; MT375547
2024.013P	Table 13	New taxon	Species	Mersevirus mercurialis	Mercurialis secovirus 1	OR544055; OR544056
2024.013P	Table 13	New taxon	Species	Mersevirus paris	Paris polyphylla secovirus 2	BK061330; BK061331
2024.013P	Table 13	New taxon	Subgenus	Actinidivirus
2024.013P	Table 13	New taxon	Species	Waikavirus betacamelliae	Camellia virus B	BK062984
2024.013P	Table 13	New taxon	Species	Waikavirus carotae	carrot psyllid-borne associated virus	OM801008
2024.013P	Table 13	New taxon	Species	Waikavirus celtis	hackberry virus A	OP533794
2024.013P	Table 13	New taxon	Species	Waikavirus hirtae	Ficus hirta waikavirus	BK062987
2024.013P	Table 13	New taxon	Species	Waikavirus juglandis	Juglans nigra waikavirus	BK062989
2024.013P	Table 13	New taxon	Species	Waikavirus pittospori	Pittosporum tobira virus	OR659471
2024.013P	Table 13	New taxon	Species	Waikavirus populi	Populus alba waikavirus	BK062992
2024.013P	Table 13	New taxon	Species	Waikavirus querci	Quercus robur waikavirus	BK062996
2024.013P	Table 13	New taxon	Species	Waikavirus trifoccidentale	Trifolium occidentale waikavirus	BK063000
2024.013P	Table 13	New taxon	Subgenus	Ritunrivirus
2024.013P	Table 13	New taxon	Species	Waikavirus ajugae	Ajuga reptans waikavirus	BK062980
2024.013P	Table 13	New taxon	Species	Waikavirus anacycli	Anacyclus depressus waikavirus	BK062979
2024.013P	Table 13	New taxon	Species	Waikavirus eleocharis	Eleocharis dulcis waikavirus	BK062986
2024.013P	Table 13	New taxon	Species	Waikavirus ligustici	Ligusticum chuanxiong waikavirus	BK062990
2024.013P	Table 13	New taxon	Species	Waikavirus mertensiae	Mertensia paniculata waikavirus	BK062991
2024.013P	Table 13	New taxon	Species	Waikavirus pedicularis	Pedicularis rex waikavirus	BK062993
2024.013P	Table 13	New taxon	Species	Waikavirus primulae	Primula vulgaris waikavirus	BK062995
2024.013P	Table 13	New taxon	Species	Waikavirus ranunculi	Ranunculus cantoniensis waikavirus	BK062997
2024.013P	Table 13	New taxon	Species	Waikavirus thapsiae	Thapsia villosa waikavirus	BK063001
2024.013P	Table 13	New taxon	Species	Waikavirus thymi	Thymus vulgaris waikavirus	BK062999
2024.013P	Table 13	New taxon	Species	Waikavirus violae	Viola inconspicua waikavirus	BK063002
2024.013P	Table 13	New taxon	Species	Fabavirus betavitis	grapevine secovirus	OR947508; OR947509
2024.013P	Table 13	New taxon	Species	Fabavirus cirsii	Cirsium virus A	OP794357; OP794358
2024.013P	Table 13	New taxon	Species	Nepovirus betaparis	Paris polyphylla secovirus 1	BK061328; BK061329
2024.013P	Table 13	New taxon	Species	Nepovirus mirae	Prunus mira virus A	BK064709; BK064710
2024.013P	Table 13	New taxon	Species	Sadwavirus cattleyae	Cattleya purple ringspot virus	OR439368; OR439369
2024.013P	Table 13	New taxon	Species	Sadwavirus gymnemae	Gymnema sylvestre virus 1	BK062888; BK062889
2024.013P	Table 13	New taxon	Species	Sadwavirus chysanthemi	chrysanthemum sadwavirus	OR413567; OR413568
2024.013P	Table 13	New taxon	Species	Torradovirus arctii	burdock mosaic virus	OQ087134; OQ087135
2024.013P	Table 13	New taxon	Species	Torradovirus nanorugosum	potato rugose stunting virus	ON871623; ON871624
2024.013P	Table 13	New taxon	Species	Torradovirus physalis	Physalis torrado virus	MZ357183; MZ357184
2024.013P	Table 14	Operation	Rank	Taxon name	Old parent taxon	New parent taxon
2024.013P	Table 14	Move taxon	Species	Waikavirus actinidiae	Waikavirus	subgenus Actinidivirus
2024.013P	Table 14	Move taxon	Species	Waikavirus camelliae	Waikavirus	subgenus Actinidivirus
2024.013P	Table 14	Move taxon	Species	Waikavirus diospyri	Waikavirus	subgenus Actinidivirus
2024.013P	Table 14	Move taxon	Species	Waikavirus liegense	Waikavirus	subgenus Actinidivirus
2024.013P	Table 14	Move taxon	Species	Waikavirus rhododendri	Waikavirus	subgenus Actinidivirus
2024.013P	Table 14	Move taxon	Species	Waikavirus brassicae	Waikavirus	subgenus Ritunrivirus
2024.013P	Table 14	Move taxon	Species	Waikavirus campanulae	Waikavirus	subgenus Ritunrivirus
2024.013P	Table 14	Move taxon	Species	Waikavirus lactucae	Waikavirus	subgenus Ritunrivirus
2024.013P	Table 14	Move taxon	Species	Waikavirus oryzae	Waikavirus	subgenus Ritunrivirus
2024.013P	Table 14	Move taxon	Species	Waikavirus ribesnigri	Waikavirus	subgenus Ritunrivirus
2024.013P	Table 14	Move taxon	Species	Waikavirus rosae	Waikavirus	subgenus Ritunrivirus
2024.013P	Table 14	Move taxon	Species	Waikavirus trifolii	Waikavirus	subgenus Ritunrivirus
2024.013P	Table 14	Move taxon	Species	Waikavirus zeae	Waikavirus	subgenus Ritunrivirus
2024.014P	Table 15	Operation	Rank	New taxon name	Virus name	Exemplar
2024.014P	Table 15	New taxon	Species	Alphanucleorhabdovirus babaci	babaco nucleorhabdovirus 1	OQ256237
2024.014P	Table 15	New taxon	Species	Betanucleorhabdovirus paridis	Paris yunnanensis rhabdovirus 1	OL439478
2024.015P	Table 16	Operation	Rank	New taxon name	Virus name	Exemplar
2024.015P	Table 16	New taxon	Genus	Alphacytorhabdovirus
2024.015P	Table 16	New taxon	Species	Alphacytorhabdovirus allii	garlic alphacytorhabdovirus 1	BK064275
2024.015P	Table 16	New taxon	Species	Alphacytorhabdovirus arctii	Arctium alphacytorhabdovirus 1	BK064262
2024.015P	Table 16	New taxon	Species	Alphacytorhabdovirus alphaartemisiae	Artemisia alphacytorhabdovirus 1	BK064263
2024.015P	Table 16	New taxon	Species	Alphacytorhabdovirus alphaprimulae	Primula alphacytorhabdovirus 1	BK064294
2024.015P	Table 16	New taxon	Species	Alphacytorhabdovirus baccharis	Baccharis alphacytorhabdovirus 1	BK064266
2024.015P	Table 16	New taxon	Species	Alphacytorhabdovirus betaartemisiae	Artemisia alphacytorhabdovirus 2	BK064264
2024.015P	Table 16	New taxon	Species	Alphacytorhabdovirus betachrysanthemi	Chrysanthemum alphacytorhabdovirus 1	BK064269
2024.015P	Table 16	New taxon	Species	Alphacytorhabdovirus betamedicagonis	Medicago alphacytorhabdovirus 1	BK064279
2024.015P	Table 16	New taxon	Species	Alphacytorhabdovirus betapogostemi	Pogostemom alphacytorhabdovirus 1	BK064288
2024.015P	Table 16	New taxon	Species	Alphacytorhabdovirus betaprimulae	Primula alphacytorhabdovirus 2	BK064295
2024.015P	Table 16	New taxon	Species	Alphacytorhabdovirus betarubi	Rubus alphacytorhabdovirus 1	BK064297
2024.015P	Table 16	New taxon	Species	Alphacytorhabdovirus cardaminis	Cardamine alphacytorhabdovirus 1	BK064267
2024.015P	Table 16	New taxon	Species	Alphacytorhabdovirus chelidonii	Chelidonium yellow mottle associated virus	OR290114
2024.015P	Table 16	New taxon	Species	Alphacytorhabdovirus cnidii	Cnidium virus 2	OQ442952
2024.015P	Table 16	New taxon	Species	Alphacytorhabdovirus conopholis	Conopholis alphacytorhabdovirus 1	BK064270
2024.015P	Table 16	New taxon	Species	Alphacytorhabdovirus coriandri	coriander cytorhabdovirus 1	OR536958
2024.015P	Table 16	New taxon	Species	Alphacytorhabdovirus cynarae	Cynara alphacytorhabdovirus 1	BK064271
2024.015P	Table 16	New taxon	Species	Alphacytorhabdovirus deltapogostemi	Pogostemom alphacytorhabdovirus 3	BK064292
2024.015P	Table 16	New taxon	Species	Alphacytorhabdovirus euphorbiae	Euphorbia alphacytorhabdovirus 1	BK064272
2024.015P	Table 16	New taxon	Species	Alphacytorhabdovirus fici	Ficus alphacytorhabdovirus 1	BK064274
2024.015P	Table 16	New taxon	Species	Alphacytorhabdovirus gammaartemisiae	Artemisia alphacytorhabdovirus 3	BK064265
2024.015P	Table 16	New taxon	Species	Alphacytorhabdovirus gammapogostemi	Pogostemom alphacytorhabdovirus 2	BK064291
2024.015P	Table 16	New taxon	Species	Alphacytorhabdovirus gei	Geum alphacytorhabdovirus 1	BK064276
2024.015P	Table 16	New taxon	Species	Alphacytorhabdovirus hederae	Hedera alphacytorhabdovirus 1	BK064277
2024.015P	Table 16	New taxon	Species	Alphacytorhabdovirus ilicis	Ilex alphacytorhabdovirus 1	BK064278
2024.015P	Table 16	New taxon	Species	Alphacytorhabdovirus menthae	Mentha alphacytorhabdovirus 1	BK064280
2024.015P	Table 16	New taxon	Species	Alphacytorhabdovirus morindae	Morinda alphacytorhabdovirus 1	BK064281
2024.015P	Table 16	New taxon	Species	Alphacytorhabdovirus querci	oak alphacytorhabdovirus 1	BK064283
2024.015P	Table 16	New taxon	Species	Alphacytorhabdovirus ocimi	Ocimum alphacytorhabdovirus 1	BK064284
2024.015P	Table 16	New taxon	Species	Alphacytorhabdovirus paludis	wetland metagenome associated alphacytorhabdovirus 1	BK064302
2024.015P	Table 16	New taxon	Species	Alphacytorhabdovirus pelargonii	Pelargonium alphacytorhabdovirus 1	BK064285
2024.015P	Table 16	New taxon	Species	Alphacytorhabdovirus phyllostachysis	Phyllostachys alphacytorhabdovirus 1	BK064286
2024.015P	Table 16	New taxon	Species	Alphacytorhabdovirus pinelliae	Pinellia alphacytorhabdovirus 1	BK064287
2024.015P	Table 16	New taxon	Species	Alphacytorhabdovirus plumagonis	Plumbago necrotic spot associated virus	OR335651
2024.015P	Table 16	New taxon	Species	Alphacytorhabdovirus rosae	rose alphacytorhabdovirus 1	BK064296
2024.015P	Table 16	New taxon	Species	Alphacytorhabdovirus scutellariae	Scutellaria alphacytorhabdovirus 1	BK064298
2024.015P	Table 16	New taxon	Species	Alphacytorhabdovirus tolmieae	Tolmiea alphacytorhabdovirus 1	BK064299
2024.015P	Table 16	New taxon	Species	Alphacytorhabdovirus tritici	Triticum alphacytorhabdovirus 1	BK064300
2024.015P	Table 16	New taxon	Species	Alphacytorhabdovirus utriculariae	Utricularia alphacytorhabdovirus 1	BK064301
2024.015P	Table 16	New taxon	Species	Alphacytorhabdovirus wurfbainiae	Wurfbainia alphacytorhabdovirus 1	BK064303
2024.015P	Table 16	New taxon	Species	Alphacytorhabdovirus zeae	Zea alphacytorhabdovirus 1	BK064304
2024.015P	Table 16	New taxon	Genus	Betacytorhabdovirus
2024.015P	Table 16	New taxon	Species	Betacytorhabdovirus alphabetulae	Betula betacytorhabdovirus 1	BK064307
2024.015P	Table 16	New taxon	Species	Betacytorhabdovirus alphaturbaesoli	peat soil associated betacytorhabdovirus 1	BK064330
2024.015P	Table 16	New taxon	Species	Betacytorhabdovirus alphazanthoxyli	Zanthoxylum betacytorhabdovirus 1	BK064342
2024.015P	Table 16	New taxon	Species	Betacytorhabdovirus aristolochiae	Aristolochia associated cytorhabdovirus	OR090884
2024.015P	Table 16	New taxon	Species	Betacytorhabdovirus artemisiae	Artemisia betacytorhabdovirus 1	BK064305
2024.015P	Table 16	New taxon	Species	Betacytorhabdovirus begoniae	Begonia betacytorhabdovirus 1	BK064306
2024.015P	Table 16	New taxon	Species	Betacytorhabdovirus betabetulae	Betula betacytorhabdovirus 2	BK064308
2024.015P	Table 16	New taxon	Species	Betacytorhabdovirus betacucurbitae	Cucubita betacytorhabdovirus 1	BK064312
2024.015P	Table 16	New taxon	Species	Betacytorhabdovirus betaturbaesoli	peat soil associated betacytorhabdovirus 2	BK064331
2024.015P	Table 16	New taxon	Species	Betacytorhabdovirus betazanthoxyli	Zanthoxylum betacytorhabdovirus 2	BK064343
2024.015P	Table 16	New taxon	Species	Betacytorhabdovirus bouteloae	Bouteloa betacytorhabdovirus 1	BK064309
2024.015P	Table 16	New taxon	Species	Betacytorhabdovirus chrysanthemi	chrysanthemum betacytorhabdovirus 1	BK064310
2024.015P	Table 16	New taxon	Species	Betacytorhabdovirus coryli	Corylus betacytorhabdovirus 1	BK064311
2024.015P	Table 16	New taxon	Species	Betacytorhabdovirus cypripedii	Cypripedium betacytorhabdovirus 1	BK064313
2024.015P	Table 16	New taxon	Species	Betacytorhabdovirus dryobalanopis	Dryobalanops betacytorhabdovirus 1	BK064314
2024.015P	Table 16	New taxon	Species	Betacytorhabdovirus durionis	Durio betacytorhabdovirus 1	BK064315
2024.015P	Table 16	New taxon	Species	Betacytorhabdovirus gammazanthoxyli	Zanthoxylum betacytorhabdovirus 3	BK064344
2024.015P	Table 16	New taxon	Species	Betacytorhabdovirus gleditsiae	Gleditsia betacytorhabdovirus 1	BK064316
2024.015P	Table 16	New taxon	Species	Betacytorhabdovirus glycyrrhizae	Glycyrrhiza betacytorhabdovirus 1	BK064317
2024.015P	Table 16	New taxon	Species	Betacytorhabdovirus lycii	goji cytorhabdovirus A	OR489165
2024.015P	Table 16	New taxon	Species	Betacytorhabdovirus hepaticae	Hepatica betacytorhabdovirus 1	BK064318
2024.015P	Table 16	New taxon	Species	Betacytorhabdovirus howeae	Howea betacytorhabdovirus 1	BK064319
2024.015P	Table 16	New taxon	Species	Betacytorhabdovirus ipomoeae	Ipomoea betacytorhabdovirus 1	BK064320
2024.015P	Table 16	New taxon	Species	Betacytorhabdovirus ixeris	Ixeris denticulata associated rhabdovirus	OQ927981
2024.015P	Table 16	New taxon	Species	Betacytorhabdovirus justiciae	Justicia betacytorhabdovirus 1	BK064321
2024.015P	Table 16	New taxon	Species	Betacytorhabdovirus kobresiae	Kobresia betacytorhabdovirus 1	BK064322
2024.015P	Table 16	New taxon	Species	Betacytorhabdovirus leucadendri	Leucadendron betacytorhabdovirus 1	BK064323
2024.015P	Table 16	New taxon	Species	Betacytorhabdovirus mangonis	mango betacytorhabdovirus 1	BK064325
2024.015P	Table 16	New taxon	Species	Betacytorhabdovirus mori	Morus betacytorhabdovirus 1	BK064326
2024.015P	Table 16	New taxon	Species	Betacytorhabdovirus nitrariae	Nitraria betacytorhabdovirus 1	BK064327
2024.015P	Table 16	New taxon	Species	Betacytorhabdovirus panici	Panicum betacytorhabdovirus 1	BK064328
2024.015P	Table 16	New taxon	Species	Betacytorhabdovirus passiflorae	Passiflora betacytorhabdovirus 1	BK064329
2024.015P	Table 16	New taxon	Species	Betacytorhabdovirus pentaphragmae	Pentaphragma betacytorhabdovirus 1	BK064332
2024.015P	Table 16	New taxon	Species	Betacytorhabdovirus phellodendri	Phellodendron betacytorhabdovirus 1	BK064333
2024.015P	Table 16	New taxon	Species	Betacytorhabdovirus populi	Populus betacytorhabdovirus 1	BK064334
2024.015P	Table 16	New taxon	Species	Betacytorhabdovirus puerariae	Pueraria betacytorhabdovirus 1	BK064335
2024.015P	Table 16	New taxon	Species	Betacytorhabdovirus schiedeae	Schiedea betacytorhabdovirus 1	BK064338
2024.015P	Table 16	New taxon	Species	Betacytorhabdovirus sesami	Sesamum betacytorhabdovirus 1	BK064336
2024.015P	Table 16	New taxon	Species	Betacytorhabdovirus sophorae	Sophora betacytorhabdovirus 1	BK064339
2024.015P	Table 16	New taxon	Species	Betacytorhabdovirus trifolii	Trifolium betacytorhabdovirus 1	BK064340
2024.015P	Table 16	New taxon	Species	Betacytorhabdovirus viciae	Vicia betacytorhabdovirus 1	BK064341
2024.015P	Table 16	New taxon	Genus	Gammacytorhabdovirus
2024.015P	Table 16	New taxon	Species	Gammacytorhabdovirus argyranthemi	Argyranthemum gammacytorhabdovirus 1	BK064345
2024.015P	Table 16	New taxon	Species	Gammacytorhabdovirus dauci	carrot gammacytorhabdovirus 1	BK064346
2024.015P	Table 16	New taxon	Species	Gammacytorhabdovirus apii	celery gammacytorhabdovirus 1	BK064347
2024.015P	Table 16	New taxon	Species	Gammacytorhabdovirus coptis	Coptis gammacytorhabdovirus 1	BK064348
2024.015P	Table 16	New taxon	Species	Gammacytorhabdovirus alphacuscutae	Cuscuta gammacytorhabdovirus 1	BK064349
2024.015P	Table 16	New taxon	Species	Gammacytorhabdovirus betacuscutae	Cuscuta gammacytorhabdovirus 2	BK064350
2024.015P	Table 16	New taxon	Species	Gammacytorhabdovirus cypripedii	Cypripedium gammacytorhabdovirus 1	BK064351
2024.015P	Table 16	New taxon	Species	Gammacytorhabdovirus epipactis	Epipactis gammacytorhabdovirus 1	BK064352
2024.015P	Table 16	New taxon	Species	Gammacytorhabdovirus alphafraxini	Fraxinus gammacytorhabdovirus 1	BK064353
2024.015P	Table 16	New taxon	Species	Gammacytorhabdovirus betafraxini	Fraxinus gammacytorhabdovirus 2	BK064354
2024.015P	Table 16	New taxon	Species	Gammacytorhabdovirus heliospermae	Helisoperma gammacytorhabdovirus 1	BK064355
2024.015P	Table 16	New taxon	Species	Gammacytorhabdovirus hibisci	Hibiscus gammacytorhabdovirus 1	BK064356
2024.015P	Table 16	New taxon	Species	Gammacytorhabdovirus lonatis	Lonas gammacytorhabdovirus 1	BK064357
2024.015P	Table 16	New taxon	Species	Gammacytorhabdovirus lupinis	Lupinus gammacytorhabdovirus 1	BK064358
2024.015P	Table 16	New taxon	Species	Gammacytorhabdovirus rhopalocnemis	Rhopalocnemis gammacytorhabdovirus 1	BK064359
2024.015P	Table 16	New taxon	Species	Gammacytorhabdovirus silenis	Silene gammacytorhabdovirus 1	BK064360
2024.015P	Table 17	Operation	Rank	New taxon name	Old parent taxon	New parent taxon	Old taxon name
2024.015P	Table 17	Move; rename taxon	Species	Alphacytorhabdovirus actinidiae	Cytorhabdovirus	Alphacytorhabdovirus	Cytorhabdovirus actinidiae
2024.015P	Table 17	Move; rename taxon	Species	Alphacytorhabdovirus alphafragariae	Cytorhabdovirus	Alphacytorhabdovirus	Cytorhabdovirus fragariae
2024.015P	Table 17	Move; rename taxon	Species	Alphacytorhabdovirus alphatrifolii	Cytorhabdovirus	Alphacytorhabdovirus	Cytorhabdovirus alphatrifolii
2024.015P	Table 17	Move; rename taxon	Species	Alphacytorhabdovirus alphawuhaninsectum	Cytorhabdovirus	Alphacytorhabdovirus	Cytorhabdovirus alphawuhaninsectum
2024.015P	Table 17	Move; rename taxon	Species	Alphacytorhabdovirus asclepiadis	Cytorhabdovirus	Alphacytorhabdovirus	Cytorhabdovirus asclepiadis
2024.015P	Table 17	Move; rename taxon	Species	Alphacytorhabdovirus bacopae	Cytorhabdovirus	Alphacytorhabdovirus	Cytorhabdovirus bacopae
2024.015P	Table 17	Move; rename taxon	Species	Alphacytorhabdovirus betafragariae	Cytorhabdovirus	Alphacytorhabdovirus	Cytorhabdovirus betafragariae
2024.015P	Table 17	Move; rename taxon	Species	Alphacytorhabdovirus betatrifolii	Cytorhabdovirus	Alphacytorhabdovirus	Cytorhabdovirus betatrifolii
2024.015P	Table 17	Move; rename taxon	Species	Alphacytorhabdovirus betawuhaninsectum	Cytorhabdovirus	Alphacytorhabdovirus	Cytorhabdovirus betawuhaninsectum
2024.015P	Table 17	Move; rename taxon	Species	Alphacytorhabdovirus brassicicolae	Cytorhabdovirus	Alphacytorhabdovirus	Cytorhabdovirus brassicicolae
2024.015P	Table 17	Move; rename taxon	Species	Alphacytorhabdovirus alphachysanthemi	Cytorhabdovirus	Alphacytorhabdovirus	Cytorhabdovirus chrysanthemi
2024.015P	Table 17	Move; rename taxon	Species	Alphacytorhabdovirus daphnis	Cytorhabdovirus	Alphacytorhabdovirus	Cytorhabdovirus daphnis
2024.015P	Table 17	Move; rename taxon	Species	Alphacytorhabdovirus fragariarugosus	Cytorhabdovirus	Alphacytorhabdovirus	Cytorhabdovirus fragariarugosus
2024.015P	Table 17	Move; rename taxon	Species	Alphacytorhabdovirus gammawuhaninsectum	Cytorhabdovirus	Alphacytorhabdovirus	Cytorhabdovirus gammawuhaninsectum
2024.015P	Table 17	Move; rename taxon	Species	Alphacytorhabdovirus glehniae	Cytorhabdovirus	Alphacytorhabdovirus	Cytorhabdovirus glehniae
2024.015P	Table 17	Move; rename taxon	Species	Alphacytorhabdovirus hyptisis	Cytorhabdovirus	Alphacytorhabdovirus	Cytorhabdovirus hyptisis
2024.015P	Table 17	Move; rename taxon	Species	Alphacytorhabdovirus kenyatuberosum	Cytorhabdovirus	Alphacytorhabdovirus	Cytorhabdovirus kenyatuberosum
2024.015P	Table 17	Move; rename taxon	Species	Alphacytorhabdovirus lactucamaculante	Cytorhabdovirus	Alphacytorhabdovirus	Cytorhabdovirus lactucamaculante
2024.015P	Table 17	Move; rename taxon	Species	Alphacytorhabdovirus lactucanecante	Cytorhabdovirus	Alphacytorhabdovirus	Cytorhabdovirus lactucanecante
2024.015P	Table 17	Move; rename taxon	Species	Alphacytorhabdovirus lycopersici	Cytorhabdovirus	Alphacytorhabdovirus	Cytorhabdovirus lycopersici
2024.015P	Table 17	Move; rename taxon	Species	Alphacytorhabdovirus alphamedicagonis	Cytorhabdovirus	Alphacytorhabdovirus	Cytorhabdovirus medicagonis
2024.015P	Table 17	Move; rename taxon	Species	Alphacytorhabdovirus nymphaeae	Cytorhabdovirus	Alphacytorhabdovirus	Cytorhabdovirus nymphaeae
2024.015P	Table 17	Move; rename taxon	Species	Alphacytorhabdovirus pastinacae	Cytorhabdovirus	Alphacytorhabdovirus	Cytorhabdovirus pastinacae
2024.015P	Table 17	Move; rename taxon	Species	Alphacytorhabdovirus persimmon	Cytorhabdovirus	Alphacytorhabdovirus	Cytorhabdovirus persimmon
2024.015P	Table 17	Move; rename taxon	Species	Alphacytorhabdovirus alphapogostemi	Cytorhabdovirus	Alphacytorhabdovirus	Cytorhabdovirus pogostemi
2024.015P	Table 17	Move; rename taxon	Species	Alphacytorhabdovirus ribes	Cytorhabdovirus	Alphacytorhabdovirus	Cytorhabdovirus ribes
2024.015P	Table 17	Move; rename taxon	Species	Alphacytorhabdovirus alpharubi	Cytorhabdovirus	Alphacytorhabdovirus	Cytorhabdovirus rubus
2024.015P	Table 17	Move; rename taxon	Species	Alphacytorhabdovirus sambuci	Cytorhabdovirus	Alphacytorhabdovirus	Cytorhabdovirus sambuci
2024.015P	Table 17	Move; rename taxon	Species	Alphacytorhabdovirus taraxaci	Cytorhabdovirus	Alphacytorhabdovirus	Cytorhabdovirus taraxaci
2024.015P	Table 17	Move; rename taxon	Species	Alphacytorhabdovirus trichosanthei	Cytorhabdovirus	Alphacytorhabdovirus	Cytorhabdovirus trichosanthei
2024.015P	Table 17	Move; rename taxon	Species	Betacytorhabdovirus alpharosae	Cytorhabdovirus	Betacytorhabdovirus	Cytorhabdovirus rosae
2024.015P	Table 17	Move; rename taxon	Species	Betacytorhabdovirus anthurii	Cytorhabdovirus	Betacytorhabdovirus	Cytorhabdovirus anthurii
2024.015P	Table 17	Move; rename taxon	Species	Betacytorhabdovirus bemisiae	Cytorhabdovirus	Betacytorhabdovirus	Cytorhabdovirus bemisiae
2024.015P	Table 17	Move; rename taxon	Species	Betacytorhabdovirus betarosae	Cytorhabdovirus	Betacytorhabdovirus	Cytorhabdovirus betarosae
2024.015P	Table 17	Move; rename taxon	Species	Betacytorhabdovirus broussonetiae	Cytorhabdovirus	Betacytorhabdovirus	Cytorhabdovirus broussonetiae
2024.015P	Table 17	Move; rename taxon	Species	Betacytorhabdovirus caricae	Cytorhabdovirus	Betacytorhabdovirus	Cytorhabdovirus caricae
2024.015P	Table 17	Move; rename taxon	Species	Betacytorhabdovirus colocasiae	Cytorhabdovirus	Betacytorhabdovirus	Cytorhabdovirus colocasiae
2024.015P	Table 17	Move; rename taxon	Species	Betacytorhabdovirus alphacucurbitae	Cytorhabdovirus	Betacytorhabdovirus	Cytorhabdovirus cucurbitae
2024.015P	Table 17	Move; rename taxon	Species	Betacytorhabdovirus flaviyerbamate	Cytorhabdovirus	Betacytorhabdovirus	Cytorhabdovirus flaviyerbamate
2024.015P	Table 17	Move; rename taxon	Species	Betacytorhabdovirus glycinis	Cytorhabdovirus	Betacytorhabdovirus	Cytorhabdovirus glycinis
2024.015P	Table 17	Move; rename taxon	Species	Betacytorhabdovirus gramineae	Cytorhabdovirus	Betacytorhabdovirus	Cytorhabdovirus gramineae
2024.015P	Table 17	Move; rename taxon	Species	Betacytorhabdovirus hordei	Cytorhabdovirus	Betacytorhabdovirus	Cytorhabdovirus hordei
2024.015P	Table 17	Move; rename taxon	Species	Betacytorhabdovirus maydis	Cytorhabdovirus	Betacytorhabdovirus	Cytorhabdovirus maydis
2024.015P	Table 17	Move; rename taxon	Species	Betacytorhabdovirus maysflavostriatis	Cytorhabdovirus	Betacytorhabdovirus	Cytorhabdovirus maysflavostriatis
2024.015P	Table 17	Move; rename taxon	Species	Betacytorhabdovirus oryzae	Cytorhabdovirus	Betacytorhabdovirus	Cytorhabdovirus oryzae
2024.015P	Table 17	Move; rename taxon	Species	Betacytorhabdovirus rudbeckiae	Cytorhabdovirus	Betacytorhabdovirus	Cytorhabdovirus rudbeckiae
2024.015P	Table 17	Move; rename taxon	Species	Betacytorhabdovirus tagetis	Cytorhabdovirus	Betacytorhabdovirus	Cytorhabdovirus tagetis
2024.015P	Table 17	Move; rename taxon	Species	Betacytorhabdovirus tiliae	Cytorhabdovirus	Betacytorhabdovirus	Cytorhabdovirus tiliae
2024.015P	Table 17	Move; rename taxon	Species	Betacytorhabdovirus yerbamate	Cytorhabdovirus	Betacytorhabdovirus	Cytorhabdovirus yerbamate
2024.015P	Table 17	Move; rename taxon	Species	Gammacytorhabdovirus gymnadeniae	Cytorhabdovirus	Gammacytorhabdovirus	Cytorhabdovirus orchidaceae
2024.015P	Table 17	Move; rename taxon	Species	Gammacytorhabdovirus trachyspermi	Cytorhabdovirus	Gammacytorhabdovirus	Cytorhabdovirus trachyspermi
2024.015P	Table 18	Operation	Rank	Abolished taxon name
2024.015P	Table 18	Abolish taxon	Species	Cytorhabdovirus brassicae
2024.015P	Table 18	Abolish taxon	Species	Cytorhabdovirus festucae
2024.015P	Table 18	Abolish taxon	Species	Cytorhabdovirus sonchi
2024.015P	Table 18	Abolish taxon	Species	Cytorhabdovirus tritici
2024.016P	Table 19	Operation	Rank	New taxon name	Virus name	Exemplar
2024.016P	Table 19	New taxon	Genus	Trirhavirus
2024.016P	Table 19	New taxon	Species	Trirhavirus alni	Alnus trirhavirus 1	BK064247; BK064248; BK064249
2024.016P	Table 19	New taxon	Species	Trirhavirus chrysanthemi	chrysanthemum trirhavirus 1	BK064250; BK064251; BK064252
2024.016P	Table 19	New taxon	Species	Trirhavirus erysimi	Erysimum trirhavirus 1	BK064253; BK064254; BK064255
2024.016P	Table 19	New taxon	Species	Trirhavirus medicagonis	Medicago trirhavirus	BK064256; BK064257; BK064258
2024.016P	Table 19	New taxon	Species	Trirhavirus picridis	Picris trirhavirus 1	BK064259; BK064260; BK064261
2024.017P	Table 20	Operation	Rank	Abolished taxon name
2024.017P	Table 20	Abolish taxon	Species	Ahlum waterborne virus
2024.017P	Table 20	Abolish taxon	Species	Bean mild mosaic virus
2024.017P	Table 20	Abolish taxon	Species	Chenopodium necrosis virus
2024.017P	Table 20	Abolish taxon	Species	Cucumber soil-borne virus
2024.017P	Table 20	Abolish taxon	Species	Weddel waterborne virus
2024.018P	Table 21	Operation	Rank	New taxon name	Virus name	Exemplar
2024.018P	Table 21	New taxon	Species	Machlomovirus liegense	Poaceae Liege machlomovirus	ON137711
2024.019P	Table 22	Operation	Rank	New taxon name	Virus name	Exemplar
2024.019P	Table 22	New taxon	Species	Velarivirus gembloutense	Pyrus virus A	OR887735
2024.021P	Table 23	Operation	Rank	New taxon name	Previous taxon name
2024.021P	Table 23	Rename taxon	Species	Papanivirus panici	Panicum papanivirus 1
2024.021P	Table 23	Rename taxon	Species	Virtovirus tabaci	Tobacco virtovirus 1
2024.021P	Table 23	Rename taxon	Species	Albetovirus alphatabaci	Tobacco albetovirus 1
2024.021P	Table 23	Rename taxon	Species	Albetovirus betatabaci	Tobacco albetovirus 2
2024.021P	Table 23	Rename taxon	Species	Albetovirus gammatabaci	Tobacco albetovirus 3
2024.021P	Table 23	Rename taxon	Species	Aumaivirus maidis	Maize aumaivirus 1
2024.021P	Table 24	Operation	Rank	Taxon name	New parent taxon	Old parent taxon
2024.021P	Table 24	Move taxon	Family	Sarthroviridae	Tombendovirales	Riboviria
2024.021P	Table 24	Move taxon	Genus	Papanivirus	Pamosaviridae	Riboviria
2024.021P	Table 24	Move taxon	Genus	Virtovirus	Tomosaviridae	Riboviria
2024.021P	Table 24	Move taxon	Genus	Albetovirus	Tonesaviridae	Riboviria
2024.021P	Table 24	Move taxon	Genus	Aumaivirus	Tonesaviridae	Riboviria
2024.021P	Table 25	Operation	Rank	New taxon name
2024.021P	Table 25	New taxon	Order	Tombendovirales
2024.021P	Table 25	New taxon	Family	Pamosaviridae
2024.021P	Table 25	New taxon	Family	Tomosaviridae
2024.021P	Table 25	New taxon	Family	Tonesaviridae
2024.022P	Table 26	Operation	Rank	Abolished taxon name
2024.022P	Table 26	Abolish taxon	Species	Banana virus X
2024.023P	Table 27	Operation	Rank	New taxon name	Previous taxon name
2024.023P	Table 27	Rename taxon	Species	Sobemovirus CFMV	Cocksfoot mottle virus
2024.023P	Table 27	Rename taxon	Species	Sobemovirus SMAMV	Sobemovirus smamv
2024.024P	Table 28	Operation	Rank	Abolished taxon name
2024.024P	Table 28	Abolish taxon	Species	Bombyx mori latent virus
2024.024P	Table 28	Abolish taxon	Species	Poinsettia mosaic virus

## Sheet: Sheet1
TP		Operation	Rank	New taxon name	Virus name	Exemplar
2024.015P	Table 16	New taxon	genus	Alphacytorhabdovirus
2024.015P	Table 16	New taxon	species	Alphacytorhabdovirus allii	garlic alphacytorhabdovirus 1	BK064275
2024.015P	Table 16	New taxon	species	Alphacytorhabdovirus arctii	Arctium alphacytorhabdovirus 1	BK064262
2024.015P	Table 16	New taxon	species	Alphacytorhabdovirus alphaartemisiae	Artemisia alphacytorhabdovirus 1	BK064263
2024.015P	Table 16	New taxon	species	Alphacytorhabdovirus alphaprimulae	Primula alphacytorhabdovirus 1	BK064294
2024.015P	Table 16	New taxon	species	Alphacytorhabdovirus baccharis	Baccharis alphacytorhabdovirus 1	BK064266
2024.015P	Table 16	New taxon	species	Alphacytorhabdovirus betaartemisiae	Artemisia alphacytorhabdovirus 2	BK064264
2024.015P	Table 16	New taxon	species	Alphacytorhabdovirus betachrysanthemi	Chrysanthemum alphacytorhabdovirus 1	BK064269
2024.015P	Table 16	New taxon	species	Alphacytorhabdovirus betamedicagonis	Medicago alphacytorhabdovirus 1	BK064279
2024.015P	Table 16	New taxon	species	Alphacytorhabdovirus betapogostemi	Pogostemom alphacytorhabdovirus 1	BK064288
2024.015P	Table 16	New taxon	species	Alphacytorhabdovirus betaprimulae	Primula alphacytorhabdovirus 2	BK064295
2024.015P	Table 16	New taxon	species	Alphacytorhabdovirus betarubi	Rubus alphacytorhabdovirus 1	BK064297
2024.015P	Table 16	New taxon	species	Alphacytorhabdovirus cardaminis	Cardamine alphacytorhabdovirus 1	BK064267
2024.015P	Table 16	New taxon	species	Alphacytorhabdovirus chelidonii	Chelidonium yellow mottle associated virus	OR290114
2024.015P	Table 16	New taxon	species	Alphacytorhabdovirus cnidii	Cnidium virus 2	OQ442952
2024.015P	Table 16	New taxon	species	Alphacytorhabdovirus conopholis	Conopholis alphacytorhabdovirus 1	BK064270
2024.015P	Table 16	New taxon	species	Alphacytorhabdovirus coriandri	coriander cytorhabdovirus 1	OR536958
2024.015P	Table 16	New taxon	species	Alphacytorhabdovirus cynarae	Cynara alphacytorhabdovirus 1	BK064271
2024.015P	Table 16	New taxon	species	Alphacytorhabdovirus deltapogostemi	Pogostemom alphacytorhabdovirus 3	BK064292
2024.015P	Table 16	New taxon	species	Alphacytorhabdovirus euphorbiae	Euphorbia alphacytorhabdovirus 1	BK064272
2024.015P	Table 16	New taxon	species	Alphacytorhabdovirus fici	Ficus alphacytorhabdovirus 1	BK064274
2024.015P	Table 16	New taxon	species	Alphacytorhabdovirus gammaartemisiae	Artemisia alphacytorhabdovirus 3	BK064265
2024.015P	Table 16	New taxon	species	Alphacytorhabdovirus gammapogostemi	Pogostemom alphacytorhabdovirus 2	BK064291
2024.015P	Table 16	New taxon	species	Alphacytorhabdovirus gei	Geum alphacytorhabdovirus 1	BK064276
2024.015P	Table 16	New taxon	species	Alphacytorhabdovirus hederae	Hedera alphacytorhabdovirus 1	BK064277
2024.015P	Table 16	New taxon	species	Alphacytorhabdovirus ilicis	Ilex alphacytorhabdovirus 1	BK064278
2024.015P	Table 16	New taxon	species	Alphacytorhabdovirus menthae	Mentha alphacytorhabdovirus 1	BK064280
2024.015P	Table 16	New taxon	species	Alphacytorhabdovirus morindae	Morinda alphacytorhabdovirus 1	BK064281
2024.015P	Table 16	New taxon	species	Alphacytorhabdovirus querci	oak alphacytorhabdovirus 1	BK064283
2024.015P	Table 16	New taxon	species	Alphacytorhabdovirus ocimi	Ocimum alphacytorhabdovirus 1	BK064284
2024.015P	Table 16	New taxon	species	Alphacytorhabdovirus paludis	wetland metagenome associated alphacytorhabdovirus 1	BK064302
2024.015P	Table 16	New taxon	species	Alphacytorhabdovirus pelargonii	Pelargonium alphacytorhabdovirus 1	BK064285
2024.015P	Table 16	New taxon	species	Alphacytorhabdovirus phyllostachysis	Phyllostachys alphacytorhabdovirus 1	BK064286
2024.015P	Table 16	New taxon	species	Alphacytorhabdovirus pinelliae	Pinellia alphacytorhabdovirus 1	BK064287
2024.015P	Table 16	New taxon	species	Alphacytorhabdovirus plumagonis	Plumbago necrotic spot associated virus	OR335651
2024.015P	Table 16	New taxon	species	Alphacytorhabdovirus rosae	rose alphacytorhabdovirus 1	BK064296
2024.015P	Table 16	New taxon	species	Alphacytorhabdovirus scutellariae	Scutellaria alphacytorhabdovirus 1	BK064298
2024.015P	Table 16	New taxon	species	Alphacytorhabdovirus tolmieae	Tolmiea alphacytorhabdovirus 1	BK064299
2024.015P	Table 16	New taxon	species	Alphacytorhabdovirus tritici	Triticum alphacytorhabdovirus 1	BK064300
2024.015P	Table 16	New taxon	species	Alphacytorhabdovirus utriculariae	Utricularia alphacytorhabdovirus 1	BK064301
2024.015P	Table 16	New taxon	species	Alphacytorhabdovirus wurfbainiae	Wurfbainia alphacytorhabdovirus 1	BK064303
2024.015P	Table 16	New taxon	species	Alphacytorhabdovirus zeae	Zea alphacytorhabdovirus 1	BK064304
2024.015P	Table 16	New taxon	genus	Betacytorhabdovirus
2024.015P	Table 16	New taxon	species	Betacytorhabdovirus alphabetulae	Betula betacytorhabdovirus 1	BK064307
2024.015P	Table 16	New taxon	species	Betacytorhabdovirus alphaturbaesoli	peat soil associated betacytorhabdovirus 1	BK064330
2024.015P	Table 16	New taxon	species	Betacytorhabdovirus alphazanthoxyli	Zanthoxylum betacytorhabdovirus 1	BK064342
2024.015P	Table 16	New taxon	species	Betacytorhabdovirus aristolochiae	Aristolochia associated cytorhabdovirus	OR090884
2024.015P	Table 16	New taxon	species	Betacytorhabdovirus artemisiae	Artemisia betacytorhabdovirus 1	BK064305
2024.015P	Table 16	New taxon	species	Betacytorhabdovirus begoniae	Begonia betacytorhabdovirus 1	BK064306
2024.015P	Table 16	New taxon	species	Betacytorhabdovirus betabetulae	Betula betacytorhabdovirus 2	BK064308
2024.015P	Table 16	New taxon	species	Betacytorhabdovirus betacucurbitae	Cucubita betacytorhabdovirus 1	BK064312
2024.015P	Table 16	New taxon	species	Betacytorhabdovirus betaturbaesoli	peat soil associated betacytorhabdovirus 2	BK064331
2024.015P	Table 16	New taxon	species	Betacytorhabdovirus betazanthoxyli	Zanthoxylum betacytorhabdovirus 2	BK064343
2024.015P	Table 16	New taxon	species	Betacytorhabdovirus bouteloae	Bouteloa betacytorhabdovirus 1	BK064309
2024.015P	Table 16	New taxon	species	Betacytorhabdovirus chrysanthemi	Chrysanthemum betacytorhabdovirus 1	BK064310
2024.015P	Table 16	New taxon	species	Betacytorhabdovirus coryli	Corylus betacytorhabdovirus 1	BK064311
2024.015P	Table 16	New taxon	species	Betacytorhabdovirus cypripedii	Cypripedium betacytorhabdovirus 1	BK064313
2024.015P	Table 16	New taxon	species	Betacytorhabdovirus dryobalanopis	Dryobalanops betacytorhabdovirus 1	BK064314
2024.015P	Table 16	New taxon	species	Betacytorhabdovirus durionis	Durio betacytorhabdovirus 1	BK064315
2024.015P	Table 16	New taxon	species	Betacytorhabdovirus gammazanthoxyli	Zanthoxylum betacytorhabdovirus 3	BK064344
2024.015P	Table 16	New taxon	species	Betacytorhabdovirus gleditsiae	Gleditsia betacytorhabdovirus 1	BK064316
2024.015P	Table 16	New taxon	species	Betacytorhabdovirus glycyrrhizae	Glycyrrhiza betacytorhabdovirus 1	BK064317
2024.015P	Table 16	New taxon	species	Betacytorhabdovirus lycii	goji cytorhabdovirus A	OR489165
2024.015P	Table 16	New taxon	species	Betacytorhabdovirus hepaticae	Hepatica betacytorhabdovirus 1	BK064318
2024.015P	Table 16	New taxon	species	Betacytorhabdovirus howeae	Howea betacytorhabdovirus 1	BK064319
2024.015P	Table 16	New taxon	species	Betacytorhabdovirus ipomoeae	Ipomoea betacytorhabdovirus 1	BK064320
2024.015P	Table 16	New taxon	species	Betacytorhabdovirus ixeris	Ixeris denticulata associated rhabdovirus	OQ927981
2024.015P	Table 16	New taxon	species	Betacytorhabdovirus justiciae	Justicia betacytorhabdovirus 1	BK064321
2024.015P	Table 16	New taxon	species	Betacytorhabdovirus kobresiae	Kobresia betacytorhabdovirus 1	BK064322
2024.015P	Table 16	New taxon	species	Betacytorhabdovirus leucadendri	Leucadendron betacytorhabdovirus 1	BK064323
2024.015P	Table 16	New taxon	species	Betacytorhabdovirus mangonis	mango betacytorhabdovirus 1	BK064325
2024.015P	Table 16	New taxon	species	Betacytorhabdovirus mori	Morus betacytorhabdovirus 1	BK064326
2024.015P	Table 16	New taxon	species	Betacytorhabdovirus nitrariae	Nitraria betacytorhabdovirus 1	BK064327
2024.015P	Table 16	New taxon	species	Betacytorhabdovirus panici	Panicum betacytorhabdovirus 1	BK064328
2024.015P	Table 16	New taxon	species	Betacytorhabdovirus passiflorae	Passiflora betacytorhabdovirus 1	BK064329
2024.015P	Table 16	New taxon	species	Betacytorhabdovirus pentaphragmae	Pentaphragma betacytorhabdovirus 1	BK064332
2024.015P	Table 16	New taxon	species	Betacytorhabdovirus phellodendri	Phellodendron betacytorhabdovirus 1	BK064333
2024.015P	Table 16	New taxon	species	Betacytorhabdovirus populi	Populus betacytorhabdovirus 1	BK064334
2024.015P	Table 16	New taxon	species	Betacytorhabdovirus puerariae	Pueraria betacytorhabdovirus 1	BK064335
2024.015P	Table 16	New taxon	species	Betacytorhabdovirus schiedeae	Schiedea betacytorhabdovirus 1	BK064338
2024.015P	Table 16	New taxon	species	Betacytorhabdovirus sesami	Sesamum betacytorhabdovirus 1	BK064336
2024.015P	Table 16	New taxon	species	Betacytorhabdovirus sophorae	Sophora betacytorhabdovirus 1	BK064339
2024.015P	Table 16	New taxon	species	Betacytorhabdovirus trifolii	Trifolium betacytorhabdovirus 1	BK064340
2024.015P	Table 16	New taxon	species	Betacytorhabdovirus viciae	Vicia betacytorhabdovirus 1	BK064341
2024.015P	Table 16	New taxon	genus	Gammacytorhabdovirus
2024.015P	Table 16	New taxon	species	Gammacytorhabdovirus argyranthemi	Argyranthemum gammacytorhabdovirus 1	BK064345
2024.015P	Table 16	New taxon	species	Gammacytorhabdovirus dauci	carrot gammacytorhabdovirus 1	BK064346
2024.015P	Table 16	New taxon	species	Gammacytorhabdovirus apii	celery gammacytorhabdovirus 1	BK064347
2024.015P	Table 16	New taxon	species	Gammacytorhabdovirus coptis	Coptis gammacytorhabdovirus 1	BK064348
2024.015P	Table 16	New taxon	species	Gammacytorhabdovirus alphacuscutae	Cuscuta gammacytorhabdovirus 1	BK064349
2024.015P	Table 16	New taxon	species	Gammacytorhabdovirus betacuscutae	Cuscuta gammacytorhabdovirus 2	BK064350
2024.015P	Table 16	New taxon	species	Gammacytorhabdovirus cypripedii	Cypripedium gammacytorhabdovirus 1	BK064351
2024.015P	Table 16	New taxon	species	Gammacytorhabdovirus epipactis	Epipactis gammacytorhabdovirus 1	BK064352
2024.015P	Table 16	New taxon	species	Gammacytorhabdovirus alphafraxini	Fraxinus gammacytorhabdovirus 1	BK064353
2024.015P	Table 16	New taxon	species	Gammacytorhabdovirus betafraxini	Fraxinus gammacytorhabdovirus 2	BK064354
2024.015P	Table 16	New taxon	species	Gammacytorhabdovirus heliospermae	Helisoperma gammacytorhabdovirus 1	BK064355
2024.015P	Table 16	New taxon	species	Gammacytorhabdovirus hibisci	Hibiscus gammacytorhabdovirus 1	BK064356
2024.015P	Table 16	New taxon	species	Gammacytorhabdovirus lonatis	Lonas gammacytorhabdovirus 1	BK064357
2024.015P	Table 16	New taxon	species	Gammacytorhabdovirus lupinis	Lupinus gammacytorhabdovirus 1	BK064358
2024.015P	Table 16	New taxon	species	Gammacytorhabdovirus rhopalocnemis	Rhopalocnemis gammacytorhabdovirus 1	BK064359
2024.015P	Table 16	New taxon	species	Gammacytorhabdovirus silenis	Silene gammacytorhabdovirus 1	BK064360
